# Supplementary material for: Aldehyde Dehydrogenase 1B1 Is Implicated in DNA Damage Response in Human Colorectal Adenocarcinoma
Source: Cells. 2022 Jun 24;11(13):2017. doi: 10.3390/cells11132017 (PMC9265533; doi:10.3390/cells11132017)
Supplement: Supplementary file 1 [file cells-11-02017-s001.zip]

Archive with 1 entries (1 files):
- cells-1754085-supplementary.pdf
